# Supplementary material for: Modelling tropical forest responses to drought and El Niño with a stomatal optimization model based on xylem hydraulics
Source: Philos Trans R Soc Lond B Biol Sci. 2018 Oct 8;373(1760):20170315. doi: 10.1098/rstb.2017.0315 (PMC6178424; doi:10.1098/rstb.2017.0315)
Supplement: SOX code [file rstb20170315supp2.r]

# Function to compute the plant stomatal conductance from enviromental variables and plant traits using the Stomatal Optimisation based on Xylem hydraulics (SOX)
# See full description of the numerical implementation of SOX used in this code in Eller et al (2018) 

# Function to calculate "a" from "P50" based on Christoffersen et al (2016) equations
# The argument is a single numeric "P50" value 
# The function returns a single numeric "a" value  
P50toa <- function(P50){
  stem_Slope <- 65.15*(-P50)^(-1.25)
  a <- -4*stem_Slope/100*P50
  return(a)
}

# Collatz et al (1991) C3 photosynthesis model following Clark et al (2011)
# This function returns a numeric "A" vector with length equal to the length of the argument "Ci" 
# All arguments are single numeric values, except "Ci" which can be a numeric vector
# See the "Example sox run" section below for the meaning and units of each argument
Photofun <- function(IPAR, Tc, Oa, Ci, vcmax25, Tup, Tlw, alfa, wPAR, beta1, beta2) {
  
  #Vcmax temperature response
  Q10leaf = 2
  Vcmax = vcmax25 * (Q10leaf ^ (0.1 * (Tc - 25))) / ((1 + exp(0.3 * (Tc - Tup))) * (1 + exp(0.3 * (Tlw - Tc))))
  
  #Photocompensation
  Q10rs = 0.57
  photocomp = Oa / (2 * 2600 * (Q10rs ^ (0.1 * (Tc - 25))))
  
  #Kc & Ko 
  Q10Kc = 2.1
  Kc = 30 * (Q10Kc ^ (0.1 * (Tc - 25)))
  Q10Ko = 1.2
  Ko = 30000 * (Q10Ko ^ (0.1 * (Tc - 25)))
  
  #A  
  Ac = Vcmax * ((Ci - photocomp) / (Ci + Kc * (1 + Oa / Ko)))
  Al = alfa * (1 - wPAR) * IPAR * ((Ci - photocomp) / (Ci + 2 * photocomp))
  Ae = rep(0.5 * Vcmax, length(Ac))
  
  #Co-limitation
  x = Re(mapply(function (Al, Ac, beta1) polyroot(c(Al*Ac,-(Al+Ac),beta1)), Al,Ac,beta1))
  Acol1 = do.call(pmin,lapply(1:nrow(x), function(i)x[i,]))
  x2 = Re(mapply(function (Acol1, Ae, beta2) polyroot(c(Acol1*Ae,-(Acol1+Ae),beta2)), Acol1,Ae,beta2))
  Acol2 = do.call(pmin,lapply(1:nrow(x2), function(i)x2[i,]))
  
  #output
  return(Acol2)
  
} 

# SOX arguments:
# SOX plant hydraulic parameters: krc_max, P50, He 
# If "a" is "NULL" the sox function uses the "P50toa" function to compute "a" from the "P50"
# soil: 1 = Assumes Pr = Ps , 2 = Assumes Pr = f(Ps). See figure 1 in Eller et al (2018) for details 
# Additional soil parameters if soil = 2: ksr_max, Ps_max, b which are parameters from Clapp & Hornberger (1978) equation. See Eller et al (2018) for details
# Photo: Dataframe containing the parameters of the photosynthesis model (vcmax25,Tup,Tlw,alfa,wPAR,beta1,beta2) 
# Env: Dataframe containing the environmental driving data (IPAR, Ta, D, Ps, Oa, Ca, Pa)
# Cilen: Resolution of the numerical optimization, higher is slower but more precise
SOX <- function(krc_max, P50, a = NULL, He, soil = 1, ksr_max, Ps_max, b, Photo, Env, Cilen = 1000) {
  
  # Creating output dataframe
  out <- data.frame(timestep = 1:length(Env$Ta), # same units of the enviromental input dataframe
                    krc = rep(NA, length(Env$Ta)), # Xylem hydraulic conductance from root to canopy (mol m-2 s-1 MPa-1)
                    Akcost = rep(NA, length(Env$Ta)), # Photosynthesis multiplied by kcosts (mol m-2 s-1)
                    Aopt = rep(NA, length(Env$Ta)), # Photosynthesis (mol m-2 s-1)
                    Ci = rep(NA, length(Env$Ta)), # Leaf internal CO2 partial pressure (Pa)
                    kcost = rep(NA, length(Env$Ta)), # Normalised xylem hydraulic conductance
                    Gc = rep(NA, length(Env$Ta)), # Stomatal conductance to CO2 (mol m-2 s-1)
                    E = rep(NA, length(Env$Ta)), # Transpiration (mol m-2 s-1)
                    Pc = rep(NA, length(Env$Ta)), # Canopy water potential (MPa)
                    Pr = rep(NA, length(Env$Ta))) # Root water potential (MPa)
  

    # Start loop
    for(i in 1:length(Env$Ta)) {
    
    # calculating a from P50
    if (is.null(a) == TRUE) {
      a = P50toa(P50)
      }

    # Creating Ci vector
    Ci = seq(0, 0.99 * Env$Ca[i], length.out = Cilen)
    
    # Run photo model
    A.vec = Photofun(IPAR = Env$IPAR[i], Tc = Env$Ta[i], Oa = Env$Oa[i], Ci = Ci,
                     vcmax25 = Photo$vcmax25, Tup = Photo$Tup, Tlw = Photo$Tlw, 
                     alfa = Photo$alfa, wPAR = Photo$wPAR, beta1 = Photo$beta1, beta2 = Photo$beta2)

    # Getting initial krc from previous timestep
    if (i == 1) {
      krc_prev = krc_max} else {
        krc_prev = out$krc[i-1] 
      }
      
    # Cost function
    E.vec = A.vec * 1.6 * Env$D[i]/((Env$Ca[i] -  Ci)/Env$Pa[i])
    
    if (soil == 1) {
      
      Pr = Env$Ps[i] 
      Pcpd = Pr - He * 0.01
      Pc.vec = Pcpd - E.vec / krc_prev
      Pc.midvec = (Pcpd + Pc.vec) / 2
      kcost = (1 + (Pc.midvec / P50) ^ a) ^ -1
      
      } else if (soil == 2) {
        
        W = ( Env$Ps[i] / Ps_max ) ^ (1/-b)
        ksr = ksr_max * W ^ (2 * b + 3)
        Pr = Env$Ps[i] - E.vec / ksr
        Pcpd = Pr - He * 0.01
        Pc.vec = Pcpd - E.vec / krc_prev
        Pc.midvec = (Pcpd + Pc.vec) / 2
        kcost = (1 + (Pc.midvec / P50) ^ a) ^ -1
        
        }
    
    # Optimum A
    out$Aopt[i] = A.vec[which.max(A.vec * kcost)]
    
    # Optimum Akcost
    out$Akcost[i] = max(A.vec * kcost, na.rm = T)
    
    # Optimum Ci
    out$Ci[i] = Ci[which.max(A.vec * kcost)]
    
    # Optimum kcost
    out$kcost[i] = kcost[which.max(A.vec * kcost)]
    out$krc[i] = out$kcost[i] * krc_max
    
    # Optimum Gc
    out$Gc[i] = out$Aopt[i]/((Env$Ca[i] -  out$Ci[i])/Env$Pa[i]) 
    
    # Optimum E
    out$E[i] = out$Gc[i] * 1.6 * Env$D[i]
    
    # Optimum Pc
    if (soil == 1) {
      
      out$Pr[i] = Env$Ps[i] 
      Pcpd = out$Pr[i] - He * 0.01
      out$Pc[i] = Pcpd - (out$E[i]/out$krc[i])
      
      } else if (soil == 2)  {
        
        W = (Env$Ps[i] / Ps_max ) ^ (1/-b)
        ksr = ksr_max * W ^ (2 * b + 3)
        out$Pr[i] = Env$Ps[i] - out$E[i] / ksr
        Pcpd = out$Pr[i] - He * 0.01
        out$Pc[i] = Pcpd - (out$E[i]/out$krc[i])
      
        }
    
  }
  
  # output
  return(out)
  
}

# Example sox run
# Enviromental data dataframes
Env1 <- data.frame(IPAR = rep(0.002, 10e1), # Photosynthetic active radiation incident on the leaf (mol m-2 s-1)
                   Ta = rep(20, 10e1), # Air temperature (C)
                   D = seq(0.5/100,5/100, length.out = 10e1), # Leaf to air vapour pressure deficit (mol mol-1)
                   Ps = rep(-0.1, 10e1), # Water potential on the soil close to the roots (MPa)
                   Oa = rep(21000, 10e1), # O2 partial pressure (Pa)
                   Ca = rep(40, 10e1), # CO2 partial pressure (Pa)
                   Pa = rep(101325, 10e1)) # Atmospheric pressure (Pa)

Env2 <- data.frame(IPAR = rep(0.002, 10e1), 
                   Ta = rep(20, 10e1), 
                   D = rep(0.5/100, 10e1), 
                   Ps = seq(-0.1,-5, length.out = 10e1), 
                   Oa = rep(21000, 10e1), 
                   Ca = rep(40, 10e1), 
                   Pa = rep(101325, 10e1)) 

Env3 <- data.frame(IPAR = seq(0.00001,0.002, length.out =10e1),
                   Ta = rep(20, 10e1), 
                   D = rep(0.5/100,10e1), 
                   Ps = rep(-0.1, 10e1), 
                   Oa = rep(21000, 10e1),
                   Ca = rep(40, 10e1), 
                   Pa = rep(101325, 10e1))

Env4 <- data.frame(IPAR = rep(0.002, 10e1),
                   Ta = rep(20, 10e1), 
                   D = rep(0.5/100,10e1),
                   Ps = rep(-0.1, 10e1), 
                   Oa = rep(21000, 10e1),
                   Ca = seq(20,120, length.out = 10e1), 
                   Pa = rep(101325, 10e1)) 

# Plant photosynthetic parameters dataframe
Photo <- data.frame(vcmax25 = 0.0001, # Rubisco maximum carboxylation rate (mol m-2 s-1)
                    alfa = 0.1, # quantum efficicency (mol mol-1)
                    wPAR = 0.15, # leaf scattering coefficient (unitless)
                    Tup = 50, # high temperature photosynthesis range (C)
                    Tlw = 10, # low temperature photosynthesis range (C)
                    beta1=0.83, # co-limitation factor (unitless)
                    beta2=0.93) # co-limitation factor (unitless)

# SOX xylem hydraulic parameters
P50 = -2.5 # Water potential when plant loses 50% of krc_max (MPa)
krc_max = 0.01 # Maximum soil to canopy hydraulic conductance (mol m-2 s-1 MPa-1)
He= 20 # Canopy height (m)

# run sox
out1 <- SOX(P50 = P50, krc_max = krc_max, He = He, Photo = Photo, Env = Env1)
out2 <- SOX(P50 = P50, krc_max = krc_max, He = He, Photo = Photo, Env = Env2)
out3 <- SOX(P50 = P50, krc_max = krc_max, He = He, Photo = Photo, Env = Env3)
out4 <- SOX(P50 = P50, krc_max = krc_max, He = He, Photo = Photo, Env = Env4)

# plotting
par(mfrow = c(2,2))
plot(out1$Gc ~ Env1$D, type = "l", 
     ylab = expression(g[c]~(mol~m^-2~s^-1)),
     xlab = expression(D~(mol~mol^-1)))
plot(out2$Gc ~ Env2$Ps, type = "l",
     ylab = expression(g[c]~(mol~m^-2~s^-1)),
     xlab = expression(Psi[s]~(mol~mol^-1)))
plot(out3$Gc ~ Env3$IPAR,type = "l",
     ylab = expression(g[c]~(mol~m^-2~s^-1)),
     xlab = expression(I[par]~(mol~m^-2~s^-1)))
plot(out4$Gc ~ Env4$Ca,type = "l",
     ylab = expression(g[c]~(mol~m^-2~s^-1)),
     xlab = expression(c[a]~(Pa)))
par(mfrow = c(1,1))

# References:
# Christoffersen et al (2016) Geoscientific Model Development 9: 4227-4255
# Clapp & Hornberger (1978) Water resources research 14: 601-604
# Clark et al (2011) Geoscientific Model Development 4: 701-722
# Collatz et al (1991) Agricultural and Forest meteorology 54: 107-136
# Eller et al (2018) Proceedings of the Royal Society B 
